# Supplementary material for: Metformin Dysregulates the Unfolded Protein Response and the WNT/β-Catenin Pathway in Endometrial Cancer Cells through an AMPK-Independent Mechanism
Source: Cells. 2021 Apr 30;10(5):1067. doi: 10.3390/cells10051067 (PMC8147131; doi:10.3390/cells10051067)
Supplement: Supplementary file 1 [file cells-10-01067-s001.zip]

Archive with 1 entries (1 files):
- cells-1143851-supplementary.pdf
